# Supplementary material for: Serum microRNA expression quantitative trait loci in children with asthma colocalize with asthma-related GWAS results
Source: NPJ Genom Med. 2025 Jul 17;10:55. doi: 10.1038/s41525-025-00510-7 (PMC12271466; doi:10.1038/s41525-025-00510-7)
Supplement: Supplementary file 2 — Supplementary information [file 41525_2025_510_MOESM2_ESM.xlsx]

## Sheet: supplementary_table1
List of all 28 top-cis-miRNA-QTL associations discovered in GACRS data. Additional information includes data from the replication analysis in CAMP, Nikpay et al., Huan et al., and Mustafa et al. data
phenotype_id	miRNA	CHR_miRNA*	BP_start_hg38_miRNA*	BP_end_hg38_miRNA*	variant_id	CHR	BP	ma_count	af	start_distance	end_distance	pval_nominal	qval	SNP_CAMP	pval_nominal_CAMP	replication_Nikpay_et_al**	replication_Huan_et_al***	replication_Mustafa_et_al****
hsa-miR-181a-5p_1	hsa-miR-181a-5p	1	198859108	198859130	rs7529925	1	199038079	546	0.721085	178970	178949	4.64883e-10	0.000150249	rs2360962	0.000688001	yes	yes	yes
hsa-miR-4433b-3p	hsa-miR-4433b-3p	2	64340769	64340789	rs75982381	2	64329342	349	0.178061	-11428	-11447	5.47412e-14	4.9225e-08	rs75982381	0.000491408	NA	no	NA
hsa-miR-3679-5p	hsa-miR-3679-5p	2	134127130	134127152	rs10175383	2	134127126	224	0.114286	-5	-26	2.23847e-13	1.99567e-07	NA	NA	no	no	no
hsa-miR-3131	hsa-miR-3131	2	219058725	219058747	rs6751804	2	219056546	941	0.519408	-2180	-2201	3.20623e-46	6.54968e-36	rs6751804	2.78242e-22	no	no	no
hsa-miR-577	hsa-miR-577	4	114656774	114656794	rs35736852	4	114687255	236	0.120408	30480	30461	2.83816e-27	4.32945e-19	NA	NA	no	no	no
hsa-miR-584-5p	hsa-miR-584-5p	5	149062373	149062394	rs36047	5	149061758	962	0.490816	-616	-636	1.58094e-07	0.0130352	rs36047	0.414372	yes	no	yes
hsa-miR-550a-3-5p	hsa-miR-550a-3-5p	7	29680789	29680808	rs1230047	7	29626030	765	0.390306	-54760	-54778	5.91136e-07	0.0135565	NA	NA	no	no	yes
hsa-miR-335-3p	hsa-miR-335-3p	7	130496162	130496183	rs79257663	7	130420782	353	0.180102	-75381	-75401	1.71994e-11	7.51658e-06	rs79257663	5.45621e-05	no	no	no
hsa-miR-873-3p	hsa-miR-873-3p	9	28888889	28888910	rs1368998	9	28879955	195	0.0994898	-8935	-8955	3.53128e-08	0.00152356	rs1368998	0.0557088	no	no	no
hsa-miR-873-5p	hsa-miR-873-5p	9	28888925	28888945	rs2211382	9	29091883	589	0.300513	202957	202938	1.03513e-07	0.00358502	NA	NA	no	no	yes
hsa-miR-1908-5p	hsa-miR-1908-5p	11	61815209	61815229	rs174556	11	61813163	840	0.428571	-2047	-2066	9.86218e-10	9.954e-05	rs174556	0.0173178	yes	no	yes
hsa-miR-100-5p	hsa-miR-100-5p	11	122152275	122152296	rs140471379	11	122556710	728	0.371429	404434	404414	3.85241e-11	9.87506e-06	rs140471379	0.0134943	yes	no	no
hsa-miR-625-5p	hsa-miR-625-5p	14	65471116	65471136	rs35287494	14	64518470	99	0.0505102	-952647	-952666	5.31117e-06	0.0485345	NA	NA	no	no	no
hsa-miR-625-3p	hsa-miR-625-3p	14	65471153	65471174	rs2127870	14	65330128	437	0.777041	-141026	-141046	1.36579e-08	0.000795366	rs2127870	0.0178105	NA	yes	NA
hsa-miR-493-5p	hsa-miR-493-5p	14	100869075	100869096	rs61993261	14	100811551	498	0.254341	-57525	-57545	4.61253e-07	0.0127271	NA	NA	no	no	no
hsa-miR-127-3p	hsa-miR-127-3p	14	100883035	100883056	rs4900471	14	100695710	970	0.504597	-187326	-187346	2.05598e-08	0.00302502	rs4900471	0.318272	yes	yes	yes
hsa-miR-432-5p	hsa-miR-432-5p	14	100884496	100884518	rs12588718	14	100683268	917	0.468335	-201229	-201250	2.0382e-06	0.0352367	rs12588718	0.0553971	no	no	yes
hsa-miR-136-3p	hsa-miR-136-3p	14	100884750	100884771	rs8012970	14	100702154	829	0.422959	-182597	-182617	5.70419e-08	0.00257476	rs8012970	0.0921374	no	no	yes
hsa-miR-370-3p	hsa-miR-370-3p	14	100911186	100911207	rs12882815	14	100716805	916	0.532653	-194382	-194402	1.9687e-07	0.0073516	rs12882815	0.0994525	no	no	yes
hsa-miR-411-3p	hsa-miR-411-3p	14	101023375	101023396	rs12432955	14	100739205	488	0.750766	-284171	-284191	6.67415e-07	0.0145598	NA	NA	no	yes	yes
hsa-miR-654-5p	hsa-miR-654-5p	14	101040234	101040255	rs35638446	14	100814924	460	0.234694	-225311	-225331	2.57524e-06	0.0337346	rs35638446	0.988462	no	no	no
hsa-miR-382-5p	hsa-miR-382-5p	14	101054316	101054337	rs8012970	14	100702154	829	0.422959	-352163	-352183	3.11664e-06	0.0425766	rs8012970	0.970671	no	yes	yes
hsa-miR-323b-3p	hsa-miR-323b-3p	14	101056269	101056290	rs6575812	14	101061773	626	0.319388	5503	5483	9.76447e-12	6.86957e-06	rs6575812	0.118307	yes	no	yes
hsa-miR-409-5p	hsa-miR-409-5p	14	101065314	101065336	rs4243729	14	100600319	908	0.463701	-464996	-465017	1.65049e-06	0.0333551	rs4243729	0.780618	no	no	no
hsa-miR-409-3p	hsa-miR-409-3p	14	101065346	101065367	rs12881760	14	100709998	810	0.413265	-355349	-355369	1.07244e-06	0.0333551	rs12881760	0.083727	no	yes	yes
hsa-miR-3615	hsa-miR-3615	17	74748663	74748683	rs9909546	17	73843149	129	0.0658163	-905515	-905534	1.18728e-06	0.0264785	rs9909546	0.870497	NA	no	NA
hsa-miR-1-3p_2	hsa-miR-1-3p	20	62554351	62554372	rs60640728	20	62548603	400	0.20429	-5749	-5769	3.4607e-11	1.2459e-05	rs60640728	0.819702	NA	no	NA
hsa-miR-941_1	hsa-miR-941	20	63919495	63919517	rs2427555	20	63919364	855	0.43667	-132	-153	9.40545e-11	3.20845e-05	rs2427555	0.177132	yes	yes	yes
*obtained from miRBase, v22
** PMID: 30715214
*** PMID: 25791433
**** PMID: 39434104

## Sheet: supplementary_table2
List of all trans-miRNA-QTL associations observed in GACRS.
miRNA	CHR_miRNA*	BP_start_hg38_miRNA*	BP_end_hg38_miRNA*	variant	CHR	BP	MAF	p-value
hsa-miR-148a-3p	7	25949922	25949943	rs111483691	1	97237025	0.0622	1.88e-11
hsa-let-7g-5p	3	52268336	52268357	rs68123431	6	55456320	0.0571	7.64e-12
hsa-miR-15a-5p	13	50049167	50049188	rs151116640	12	51468321	0.0847	1.37e-10
*obtained from miRBase, v22

## Sheet: supplementary_table3
Results of the colocalization analysis between the 28 top-cis-miRNA-QTLs and eQTLs in different tissues and cells.
miRNA	gene_symbol	tissue	gene_ensg	SNP_RS	SNP_CHR	SNP_BP_hg38	colocalization posterior probability*
hsa-miR-100-5p	MIR100HG	Nasal_epithelial	ENSG00000255248.8	rs140471379	11	122556710	1
hsa-miR-100-5p	UBASH3B	Nasal_epithelial	ENSG00000154127.10	rs140471379	11	122556710	0.9984
hsa-miR-127-3p	MEG3	PBMC	ENSG00000214548.17	rs12881760	14	100709998	0.9822
hsa-miR-127-3p	NA	PBMC	ENSG00000276919.1	rs12881760	14	100709998	0.9773
hsa-miR-127-3p	MEG3	Whole_blood	ENSG00000214548.17	rs12881545	14	100709875	0.9767
hsa-miR-136-3p	MEG3	PBMC	ENSG00000214548.17	rs12881760	14	100709998	0.9316
hsa-miR-136-3p	NA	PBMC	ENSG00000276919.1	rs12881545	14	100709875	0.9343
hsa-miR-136-3p	MEG3	Whole_blood	ENSG00000214548.17	rs12881545	14	100709875	0.9363
hsa-miR-1908-5p	FADS1	Lung	ENSG00000149485.18	rs174549	11	61803910	0.9618
hsa-miR-1908-5p	TMEM258	Monocyte	ENSG00000134825.15	rs4246215	11	61796827	0.8287
hsa-miR-1908-5p	FADS1	Nasal_epithelial	ENSG00000149485.18	rs174556	11	61813163	0.9663
hsa-miR-1908-5p	TMEM258	PBMC	ENSG00000134825.15	rs4246215	11	61796827	0.8431
hsa-miR-1908-5p	FADS1	PBMC	ENSG00000149485.18	rs174559	11	61814184	0.854
hsa-miR-1908-5p	TMEM258	T_cell	ENSG00000134825.15	rs4246215	11	61796827	0.829
hsa-miR-1908-5p	FADS3	T_cell	ENSG00000221968.9	rs174559	11	61814184	0.8304
hsa-miR-323b-3p	MEG3	PBMC	ENSG00000214548.17	rs12881760	14	100709998	0.8406
hsa-miR-323b-3p	NA	PBMC	ENSG00000276919.1	rs12881545	14	100709875	0.8932
hsa-miR-323b-3p	MEG3	Whole_blood	ENSG00000214548.17	rs12881545	14	100709875	0.9145
hsa-miR-335-3p	MEST	Monocyte	ENSG00000106484.15	rs10232290	7	130487019	0.877
hsa-miR-335-3p	MEST	Nasal_epithelial	ENSG00000106484.15	rs3800564	7	130486107	0.8543
hsa-miR-335-3p	MEST	PBMC	ENSG00000106484.15	rs10232290	7	130487019	0.8837
hsa-miR-335-3p	MEST	T_cell	ENSG00000106484.15	rs10232290	7	130487019	0.8794
hsa-miR-335-3p	MEST	Whole_blood	ENSG00000106484.15	rs3800564	7	130486107	0.8474
hsa-miR-370-3p	MEG3	PBMC	ENSG00000214548.17	rs12881760	14	100709998	0.9382
hsa-miR-370-3p	NA	PBMC	ENSG00000276919.1	rs12881760	14	100709998	0.9238
hsa-miR-370-3p	MEG3	Whole_blood	ENSG00000214548.17	rs12881545	14	100709875	0.921
hsa-miR-409-3p	MEG3	PBMC	ENSG00000214548.17	rs12881760	14	100709998	0.9543
hsa-miR-409-3p	NA	PBMC	ENSG00000276919.1	rs12881545	14	100709875	0.951
hsa-miR-409-3p	MEG3	Whole_blood	ENSG00000214548.17	rs12881545	14	100709875	0.9515
hsa-miR-4433b-3p	NA	Lung	ENSG00000238201.1	rs75982381	2	64329342	0.8323
hsa-miR-584-5p	SH3TC2	Lung	ENSG00000169247.12	rs36047	5	149061758	0.992
hsa-miR-625-3p	LINC02324	PBMC	ENSG00000255002.1	rs2127870	14	65330128	0.9073
hsa-miR-625-3p	LINC02324	Whole_blood	ENSG00000255002.1	rs2127870	14	65330128	0.9072
hsa-miR-941	DNAJC5	Nasal_epithelial	ENSG00000101152.11	rs2427549	20	63916056	0.9207
hsa-miR-941	UCKL1	PBMC	ENSG00000198276.16	rs4809248	20	63913311	0.8804
hsa-miR-941	UCKL1	T_cell	ENSG00000198276.16	rs4809248	20	63913311	0.9059
*posterior probability computed using HyPrColoc

## Sheet: supplementary_table4
Results of the colocalization analysis between the 28 top-cis-miRNA-QTLs and sQTLs in different tissues and cells.
miRNA	gene_symbol	tissue	gene_ensg	SNP_RS	SNP_CHR	SNP_BP_hg38	colocalization posterior probability*
hsa-miR-1-3p	CRMA	Lung	chr20:62547702:62547827:clu_35245_-:ENSG00000174403.15	rs60640728	20	62548603	0.8335
hsa-miR-127-3p	PPP2R5C	PBMC	chr14:101786183:101836169:clu_14625_+:ENSG00000078304.19	rs67946231	14	101819963	0.8699
hsa-miR-127-3p	PPP2R5C	PBMC	chr14:101820023:101856686:clu_14625_+:ENSG00000078304.19	rs67946231	14	101819963	0.9417
hsa-miR-127-3p	PPP2R5C	T_cell	chr14:101820023:101836169:clu_13584_+:ENSG00000078304.19	rs67946231	14	101819963	0.9415
hsa-miR-127-3p	PPP2R5C	T_cell	chr14:101820023:101856686:clu_13584_+:ENSG00000078304.19	rs67946231	14	101819963	0.9417
hsa-miR-127-3p	PPP2R5C	Whole_blood	chr14:101820023:101836169:clu_13429_+:ENSG00000078304.19	rs67946231	14	101819963	0.9417
hsa-miR-127-3p	PPP2R5C	Whole_blood	chr14:101820023:101856686:clu_13429_+:ENSG00000078304.19	rs67946231	14	101819963	0.9417
hsa-miR-127-3p	PPP2R5C	Whole_blood	chr14:101823941:101836169:clu_13429_+:ENSG00000078304.19	rs5026256	14	101821231	0.9388
hsa-miR-1908-5p	FADS1	Lung	chr11:61813353:61816555:clu_8759_-:ENSG00000149485.18	rs174556	11	61813163	0.891
hsa-miR-1908-5p	FADS2	Lung	chr11:61816426:61837778:clu_10362_+:ENSG00000134824.14	rs174555	11	61812288	0.9085
hsa-miR-1908-5p	FADS2	Monocyte	chr11:61828597:61837778:clu_6578_+:ENSG00000134824.14	rs174559	11	61814184	0.8877
hsa-miR-1908-5p	FEN1	Lung	chr11:61816426:61837778:clu_10362_+:ENSG00000168496.4	rs174555	11	61812288	0.9085
hsa-miR-1908-5p	TMEM258	Nasal_epithelial	chr11:61789235:61789785:clu_9299_-:ENSG00000134825.15	rs174536	11	61784455	0.8574
hsa-miR-1908-5p	TMEM258	Nasal_epithelial	chr11:61789990:61790375:clu_9299_-:ENSG00000134825.15	rs174555	11	61812288	0.9401
hsa-miR-1908-5p	TMEM258	PBMC	chr11:61789235:61789785:clu_7663_-:ENSG00000134825.15	rs174533	11	61781553	0.8586
hsa-miR-1908-5p	TMEM258	PBMC	chr11:61789990:61790375:clu_7663_-:ENSG00000134825.15	rs102274	11	61790354	0.8602
hsa-miR-1908-5p	TMEM258	T_cell	chr11:61789235:61789785:clu_7121_-:ENSG00000134825.15	rs174541	11	61798436	0.8332
hsa-miR-1908-5p	TMEM258	Whole_blood	chr11:61789235:61789785:clu_6719_-:ENSG00000134825.15	rs174536	11	61784455	0.8604
hsa-miR-1908-5p	TMEM258	Whole_blood	chr11:61789990:61790375:clu_6719_-:ENSG00000134825.15	rs102274	11	61790354	0.859
hsa-miR-3131	NHEJ1	Lung	chr2:219157684:219158186:clu_31578_-:ENSG00000187736.12	rs6751804	2	219056546	0.8538
hsa-miR-941	TPD52L2	Lung	chr20:63889238:63889382:clu_34591_+:ENSG00000101150.17	rs817372	20	63901776	0.8678
hsa-miR-941	TPD52L2	Lung	chr20:63889238:63889850:clu_34591_+:ENSG00000101150.17	rs817372	20	63901776	0.8982
hsa-miR-941	TPD52L2	T_cell	chr20:63889238:63889382:clu_29846_+:ENSG00000101150.17	rs2427566	20	63924620	0.9131
hsa-miR-941	TPD52L2	T_cell	chr20:63889238:63889850:clu_29846_+:ENSG00000101150.17	rs2427566	20	63924620	0.914
hsa-miR-941	UCKL1	Whole_blood	chr20:63941208:63943653:clu_27824_-:ENSG00000198276.16	rs2427559	20	63920545	0.935
*posterior probability computed using HyPrColoc

## Sheet: supplementary_table5
Results of the colocalization analysis between the 28 top-cis-miRNA-QTLs and GWAS results for asthma and blood cell-related traits*
miRNA	SNP	CHR	BP	basophil count_coloc_posterior_prob	basophil percentage of white cells_coloc_posterior_prob	eosinophil count_coloc_posterior_prob	eosinophil percentage of white cells_coloc_posterior_prob	hematocrit_coloc_posterior_prob	hemoglobin_coloc_posterior_prob	high light scatter reticulocyte count_coloc_posterior_prob	high light scatter reticulocyte percentage of red cells_coloc_posterior_prob	immature fraction of reticulocytes_coloc_posterior_prob	mean corpuscular hemoglobin_coloc_posterior_prob	mean corpuscular hemoglobin concentration_coloc_posterior_prob	mean corpuscular volume_coloc_posterior_prob	monocyte percentage of white cells_coloc_posterior_prob	mean platelet volume_coloc_posterior_prob	mean spheric corpuscular volume_coloc_posterior_prob	neutrophil count_coloc_posterior_prob	plateletcrit_coloc_posterior_prob	platelet distribution width_coloc_posterior_prob	platelet count_coloc_posterior_prob	red blood cell count_coloc_posterior_prob	red blood cell dist width_coloc_posterior_prob	reticulocyte count_coloc_posterior_prob	reticulocyte fraction of red cells_coloc_posterior_prob	white blood cell count_coloc_posterior_prob	adult-asthma_coloc_posterior_prob	asthma meta-analysis_coloc_posterior_prob
hsa-miR-181a-5p	rs7529925	1	199038079	0.6658	0.9497	0.9849	0.9823	0.9821	0.984	0.9725	0.9679	0.9819	NA	NA	NA	NA	0.9803	NA	NA	0.9675	NA	0.9807	0.9671	NA	0.9736	0.9675	NA	NA	NA
hsa-miR-4433b-3p	rs75982381	2	64329342	NA	NA	NA	NA	NA	NA	NA	NA	NA	NA	NA	NA	NA	NA	NA	NA	NA	NA	NA	NA	NA	NA	NA	NA	NA	NA
hsa-miR-3679-5p	rs10175383	2	134127126	NA	NA	NA	NA	NA	NA	NA	NA	NA	NA	NA	NA	NA	NA	NA	NA	NA	NA	NA	NA	NA	NA	NA	NA	NA	NA
hsa-miR-3131	rs6751804	2	219056546	NA	NA	NA	NA	NA	NA	NA	NA	NA	NA	NA	NA	NA	NA	NA	NA	NA	NA	NA	NA	NA	NA	NA	NA	NA	NA
hsa-miR-577	rs35736852	4	114687255	NA	NA	NA	NA	NA	0.7892	NA	NA	NA	NA	NA	NA	NA	NA	NA	NA	NA	NA	NA	NA	NA	NA	NA	NA	NA	NA
hsa-miR-584-5p	rs36047	5	149061758	NA	NA	NA	NA	NA	NA	NA	NA	NA	NA	NA	NA	NA	NA	NA	NA	NA	NA	NA	NA	NA	NA	NA	NA	NA	NA
hsa-miR-550a-3-5p	rs1230047	7	29626030	NA	NA	NA	NA	NA	NA	NA	NA	NA	NA	NA	NA	NA	NA	NA	NA	NA	NA	NA	NA	NA	NA	NA	NA	NA	NA
hsa-miR-335-3p	rs79257663	7	130420782	NA	NA	NA	NA	NA	NA	NA	NA	NA	NA	NA	NA	NA	NA	NA	NA	NA	NA	NA	NA	NA	NA	NA	NA	NA	NA
hsa-miR-873-3p	rs1368998	9	28879955	NA	NA	NA	NA	NA	NA	NA	NA	NA	NA	NA	NA	NA	NA	NA	NA	NA	NA	NA	NA	NA	NA	NA	NA	NA	NA
hsa-miR-873-5p	rs2211382	9	29091883	NA	NA	NA	NA	NA	NA	NA	NA	NA	NA	NA	NA	NA	NA	NA	NA	NA	NA	NA	NA	NA	NA	NA	NA	NA	NA
hsa-miR-1908-5p	rs174556	11	61813163	NA	NA	0.9003	NA	0.6145	0.7794	0.8225	NA	NA	NA	0.9488	0.8338	0.9441	0.9656	0.8452	0.9603	0.7322	0.8446	0.9268	0.6316	0.85	0.8636	NA	0.9599	0.8842	0.9419
hsa-miR-100-5p	rs140471379	11	122556710	NA	NA	NA	NA	NA	NA	NA	NA	NA	NA	NA	NA	NA	NA	NA	NA	0.9892	NA	0.9779	NA	NA	NA	NA	NA	NA	NA
hsa-miR-625-5p	rs35287494	14	64518470	NA	NA	NA	NA	NA	NA	NA	NA	NA	NA	NA	NA	NA	NA	NA	NA	NA	NA	NA	NA	NA	NA	NA	NA	NA	NA
hsa-miR-625-3p	rs2127870	14	65330128	NA	NA	NA	NA	NA	NA	NA	NA	NA	NA	NA	NA	NA	NA	NA	NA	0.8746	NA	0.7263	NA	NA	NA	NA	NA	NA	NA
hsa-miR-493-5p	rs61993261	14	100811551	NA	NA	NA	NA	NA	NA	NA	NA	NA	NA	NA	NA	NA	NA	NA	NA	NA	NA	NA	NA	NA	NA	NA	NA	NA	NA
hsa-miR-127-3p	rs4900471	14	100695710	NA	NA	0.7217	NA	NA	NA	NA	NA	NA	NA	NA	NA	NA	0.9528	NA	0.9323	NA	NA	NA	0.8844	NA	NA	NA	0.9471	NA	NA
hsa-miR-432-5p	rs12588718	14	100683268	NA	NA	NA	NA	NA	NA	NA	NA	NA	NA	NA	NA	NA	0.4183	NA	0.4604	NA	NA	NA	NA	NA	NA	NA	0.4736	NA	NA
hsa-miR-136-3p	rs8012970	14	100702154	NA	NA	0.4457	NA	NA	NA	NA	NA	NA	0.3104	NA	NA	NA	0.8437	NA	0.8223	0.3036	NA	NA	0.7537	NA	NA	NA	0.8362	NA	NA
hsa-miR-370-3p	rs12882815	14	100716805	NA	NA	0.5929	NA	NA	NA	NA	NA	NA	NA	NA	NA	NA	0.9234	NA	0.8729	NA	NA	NA	0.845	NA	NA	NA	0.9126	NA	NA
hsa-miR-411-3p	rs12432955	14	100739205	NA	NA	NA	NA	NA	NA	NA	NA	NA	NA	NA	NA	NA	NA	NA	NA	NA	NA	NA	NA	NA	NA	NA	NA	NA	NA
hsa-miR-654-5p	rs35638446	14	100814924	NA	NA	NA	NA	NA	NA	NA	NA	NA	NA	NA	NA	NA	NA	NA	NA	NA	NA	NA	NA	NA	NA	NA	NA	NA	NA
hsa-miR-382-5p	rs8012970	14	100702154	NA	NA	NA	NA	NA	NA	NA	NA	NA	NA	NA	NA	NA	NA	NA	NA	NA	NA	NA	NA	NA	NA	NA	NA	NA	NA
hsa-miR-323b-3p	rs6575812	14	101061773	NA	NA	NA	NA	NA	NA	NA	NA	NA	NA	NA	NA	NA	0.6008	NA	0.5773	NA	NA	NA	NA	NA	NA	NA	0.5673	NA	NA
hsa-miR-409-5p	rs4243729	14	100600319	NA	NA	NA	NA	NA	NA	NA	NA	NA	NA	NA	NA	NA	NA	NA	NA	NA	NA	NA	NA	NA	NA	NA	NA	NA	NA
hsa-miR-409-3p	rs12881760	14	100709998	NA	NA	0.3726	NA	NA	NA	NA	NA	NA	NA	NA	NA	NA	0.8102	NA	0.8004	NA	NA	NA	0.5428	NA	NA	NA	0.799	NA	NA
hsa-miR-3615	rs9909546	17	73843149	NA	NA	NA	NA	NA	NA	NA	NA	NA	NA	NA	NA	NA	NA	NA	NA	NA	NA	NA	NA	NA	NA	NA	NA	NA	NA
hsa-miR-1-3p	rs60640728	20	62548603	NA	NA	NA	NA	NA	NA	NA	NA	NA	NA	NA	NA	NA	NA	NA	NA	NA	NA	NA	NA	NA	NA	NA	NA	NA	NA
hsa-miR-941	rs2427555	20	63919364	NA	NA	NA	NA	NA	NA	NA	NA	NA	NA	NA	NA	NA	NA	NA	NA	NA	NA	NA	NA	NA	NA	NA	NA	NA	NA
*posterior probability computed using HyPrColoc

## Sheet: supplementary_table6
miRNA expression data for the 28 miRNAs linked to top-cis-miRNA-QTL findings, obtained from the miRNATissueAtlas2*.
miRNA	mean_lung	sd_lung	mean_brochus	sd_brochus
hsa-miR-181a-5p	11989.1	13646.7	3197.2	987.878
hsa-miR-4433b-3p	0.230783	2.28188	0.487101	0.843684
hsa-miR-3679-5p	2.05425	3.16978	1.83329	0.206088
hsa-miR-3131	0.0913065	0.50048	0.0405101	0.0541028
hsa-miR-577	2.874	13.0083	1.04123	1.01889
hsa-miR-584-5p	43.6409	46.8788	8.18937	7.19372
hsa-miR-550a-3-5p	1.69867	2.00862	5.53158	3.93322
hsa-miR-335-3p	672.725	493.414	11.7379	13.653
hsa-miR-873-3p	0.39214	1.07456	0.0113279	0.0196206
hsa-miR-873-5p	1.39624	3.20137	1.46172	1.02663
hsa-miR-1908-5p	6.39144	13.1485	1.76677	0.811072
hsa-miR-100-5p	6164.98	8825.17	519.137	231.11
hsa-miR-625-5p	4.53149	13.5576	111.432	76.2508
hsa-miR-625-3p	44.4222	52.7483	12.0633	9.90923
hsa-miR-493-5p	609.774	580.122	32.3014	15.8628
hsa-miR-127-3p	888.222	1622.65	328.73	99.3994
hsa-miR-432-5p	166.551	183.71	48.5556	17.2968
hsa-miR-136-3p	51.551	93.9475	19.7724	8.6786
hsa-miR-370-3p	44.6465	133.121	3.99561	1.94109
hsa-miR-411-3p	34.6849	35.055	2.82663	1.66542
hsa-miR-654-5p	26.5826	24.5	6.45725	1.01299
hsa-miR-382-5p	230.307	205.057	20.8499	0.976416
hsa-miR-323b-3p	24.2091	25.291	2.96146	2.89011
hsa-miR-409-5p	19.6229	21.5054	0.735274	0.792547
hsa-miR-409-3p	421.425	445.409	29.3902	8.21241
hsa-miR-3615	26.7269	42.8793	12.1537	2.02485
hsa-miR-1-3p	1124.18	2470.29	581.867	355.117
hsa-miR-941	46.7639	88.9064	8.77478	4.67767
*PMID: 34570238
